# Supplementary material for: Do dogs rationally infer the causes of failed actions?
Source: PLoS One. 2026 Feb 13;21(2):e0341872. doi: 10.1371/journal.pone.0341872 (PMC12904391; doi:10.1371/journal.pone.0341872)
Supplement: S3 File — Raw data file for Experiment 1. (CSV) [file pone.0341872.s003.csv]

Order	Dog	Trial	Choice_Side	Competent_Agent_Side	Correct	Duration_Competent	Duration_Incompetent	First_Agent	Competent_First_Gate	Incompetent_First_Gate	Gate_Last_Touched	Gate_Last_Opened	Competent_Agent	Incompetent_Agent
1	Sandy	1	Right	Right	TRUE	6.8	4.58	Competent	Left	Left	Right	Right	Sasha	Alara
1	Sandy	2	Right	Left	FALSE	7.9	2.04	Incompetent	Right	Right	Left	Left	Sasha	Alara
2	Watson	1	Right	Left	FALSE	7.26	6.04	Incompetent	Right	Left	Left	Left	Sasha	Alara
2	Watson	2	Right	Right	TRUE	10.7	1.88	Competent	Right	Left	Right	Left	Sasha	Alara
3	Hudson	1	Right	Right	TRUE	6.84	4.94	Competent	Right	Left	Right	Left	Sasha	Alara
3	Hudson	2	Right	Left	FALSE	3.52	7.16	Incompetent	Right	Left	Left	Left	Sasha	Alara
4	Indy	1	Right	Right	TRUE	9.04	3.08	Incompetent	Right	Right	Left	Left	Amalia	Giuliana
4	Indy	2	Left	Left	TRUE	1.64	11.26	Competent	Right	Right	Left	Left	Amalia	Giuliana
5	Koji	1	Left	Left	TRUE	9.8	2.82	Competent	Left	Left	Right	Right	Giuliana	Alara
5	Koji	2	Left	Right	FALSE	4.98	5.3	Incompetent	Right	Left	Left	Left	Giuliana	Alara
6	Hope	1	Left	Left	TRUE	6.08	5.14	Competent	Right	Right	Left	Left	Amalia	Melina
6	Hope	2	Right	Right	TRUE	10.08	2.86	Incompetent	Right	Right	Left	Left	Amalia	Melina
7	Cully	1	Left	Right	FALSE	3.26	7.62	Competent	Right	Left	Right	Left	Tobi	Melina
7	Cully	2	Right	Left	FALSE	2.92	8.78	Incompetent	Right	Left	Left	Left	Tobi	Melina
8	Dutch	1	Left	Left	TRUE	6.66	4.34	Incompetent	Left	Left	Right	Right	Sasha	Alara
8	Dutch	2	Right	Right	TRUE	10.04	2.3	Competent	Right	Right	Left	Left	Sasha	Alara
9	Scout	1	Right	Right	TRUE	1.96	3.12	Incompetent	Left	Right	Right	Right	Giuliana	Alara
9	Scout	2	Left	Left	TRUE	6.42	2.6	Competent	Left	Right	Left	Right	Giuliana	Alara
10	Jax	1	Right	Right	TRUE	7.88	2.36	Competent	Right	Right	Left	Left	Kaija	Melina
10	Jax	2	Right	Left	FALSE	2.4	9.84	Incompetent	Right	Right	Left	Left	Kaija	Melina
11	Luna	1	Right	Left	FALSE	0	5.72	Incompetent	Right	Right	Left	Left	Anthony	Will
11	Luna	2	Right	Right	TRUE	4.82	0	Competent	Right	Right	Left	Left	Anthony	Will
12	Laney	1	Left	Right	FALSE	8.1	4.64	Competent	Left	Right	Left	Right	Alara	Tobi
12	Laney	2	Right	Left	FALSE	8	4.56	Incompetent	Left	Right	Right	Right	Alara	Tobi
13	Razor	1	Right	Right	TRUE	2.38	4.08	Incompetent	Right	Left	Left	Left	Sasha	Amalia
13	Razor	2	Right	Left	FALSE	0.7	4.72	Competent	Right	Left	Right	Left	Sasha	Amalia
14	Kamden	1	Left	Right	FALSE	6	6.48	Competent	Left	Left	Right	Right	Sasha	Melina
14	Kamden	2	Right	Left	FALSE	8.58	3.98	Incompetent	Right	Right	Left	Left	Sasha	Melina
15	Logan	1	Right	Right	TRUE	10.5	2.32	Competent	Left	Left	Right	Right	Melina	Alara
15	Logan	2	Right	Left	FALSE	7.72	5.1	Incompetent	Right	Right	Left	Left	Melina	Alara
16	Sophie	1	Right	Left	FALSE	9.16	3.48	Incompetent	Left	Right	Right	Right	Melina	Alara
16	Sophie	2	Right	Right	TRUE	7.1	4.34	Competent	Left	Right	Left	Right	Melina	Alara
17	Hadley	1	Right	Right	TRUE	7.3	2.76	Incompetent	Left	Left	Right	Right	Melina	Alara
17	Hadley	2	Left	Left	TRUE	2.98	8.98	Competent	Right	Right	Left	Left	Melina	Alara
18	Gidget	1	Left	Right	FALSE	9.52	3.92	Incompetent	Right	Right	Left	Left	Sasha	Alara
18	Gidget	2	Left	Left	TRUE	4.26	8.56	Competent	Left	Left	Right	Right	Sasha	Alara
19	Sawyer	1	Left	Left	TRUE	2.76	9.6	Competent	Right	Right	Left	Left	Sasha	Alara
19	Sawyer	2	Left	Right	FALSE	5.62	6.08	Incompetent	Right	Right	Left	Left	Sasha	Alara
20	Ripley	1	Right	Right	TRUE	8.5	2.68	Incompetent	Right	Right	Left	Left	Kaija	Melina
20	Ripley	2	Right	Left	FALSE	0.8	10.1	Competent	Left	Left	Right	Right	Kaija	Melina
