# Supplementary material for: Do dogs rationally infer the causes of failed actions?
Source: PLoS One. 2026 Feb 13;21(2):e0341872. doi: 10.1371/journal.pone.0341872 (PMC12904391; doi:10.1371/journal.pone.0341872)
Supplement: S4 File — Raw data file for Experiment 2. (CSV) [file pone.0341872.s004.csv]

Order	Dog	Trial	Choice_Side	Functional_Gate_Side	Correct	Duration_Functional	Duration_Broken	First_Agent	A_First_Gate	B_First_Gate	Gate_Last_Touched	Agent_A	Agent_B
1	Carly	1	Left	Right	FALSE	0	11.52	B	Right	Right	Left	Sasha	Alara
1	Carly	2	Right	Right	TRUE	12.14	0	A	Left	Left	Right	Sasha	Alara
2	Piper	1	Left	Left	TRUE	6.64	6.12	B	Left	Right	Right	Emely	Alara
2	Piper	2	Right	Left	FALSE	0	13.58	A	Left	Right	Left	Emely	Alara
3	Rosie	1	Right	Right	TRUE	8.34	4.12	A	Left	Left	Right	Sasha	Alara
3	Rosie	2	Right	Right	TRUE	10.78	2.4	B	Left	Left	Right	Sasha	Alara
4	Odin	1	Left	Left	TRUE	6.88	5.16	A	Right	Right	Left	Sasha	Alara
4	Odin	2	Left	Left	TRUE	1.5	2.7	B	Left	Left	Right	Sasha	Alara
5	Tucker	1	Left	Left	TRUE	5.1	5.86	B	Left	Left	Right	Emely	Kaija
5	Tucker	2	Left	Left	TRUE	11.54	0	A	Right	Right	Left	Emely	Kaija
6	Miller	1	Left	Left	TRUE	4.6	7.5	B	Right	Right	Left	Anthony	Gabriel
6	Miller	2	Right	Left	FALSE	1.36	11.16	A	Right	Right	Left	Anthony	Gabriel
7	Renny	1	Left	Right	FALSE	5.3	3.28	B	Right	Left	Left	Melina	Alara
7	Renny	2	Left	Right	FALSE	2.02	2.96	A	Right	Left	Right	Melina	Alara
8	Kota	1	Right	Left	FALSE	4.76	6.78	A	Left	Right	Left	Melina	Alara
8	Kota	2	Right	Left	FALSE	7.2	5.26	B	Left	Right	Right	Melina	Alara
9	Bonnie	1	Right	Right	TRUE	10.34	2	B	Right	Right	Left	Melina	Alara
9	Bonnie	2	Left	Right	FALSE	9.62	3.14	A	Left	Left	Right	Melina	Alara
10	Nyx	1	Left	Right	FALSE	2.82	4.54	A	Left	Left	Right	Sasha	Alara
10	Nyx	2	Left	Right	FALSE	2.86	6.28	B	Right	Right	Left	Sasha	Alara
11	Tela	1	Right	Left	FALSE	3.26	5.32	A	Right	Right	Left	Alara	Sasha
11	Tela	1	Right	Left	FALSE	3.26	5.32	B	Right	Right	Left	Alara	Sasha
12	Kudos	1	Left	Right	FALSE	3.36	5.52	A	Left	Left	Right	Kaija	Emely
12	Kudos	2	Left	Right	FALSE	0	1.66	B	Left	Left	Right	Kaija	Emely
13	Beatrice	1	Right	Right	TRUE	7.46	0	A	Left	Right	Left	Amalia	Sasha
13	Beatrice	2	Right	Right	TRUE	13.2	0	B	Left	Right	Right	Amalia	Sasha
14	Storm	1	Right	Left	FALSE	6.06	3.44	B	Right	Right	Left	Amalia	Sasha
14	Storm	2	Left	Left	TRUE	9.08	3.52	A	Left	Left	Right	Amalia	Sasha
15	Buster	1	Left	Right	FALSE	3.62	4.16	A	Right	Left	Right	Sasha	Amalia
15	Buster	2	Left	Right	FALSE	0	5.72	B	Right	Left	Left	Sasha	Amalia
16	Ella	1	Left	Left	TRUE	5.54	6.94	B	Left	Left	Right	Sasha	Amalia
16	Ella	2	Right	Left	FALSE	0	13.56	A	Right	Right	Left	Sasha	Amalia
17	Rosita	1	Left	Right	FALSE	4.62	2.74	A	Right	Right	Left	Sasha	Amalia
17	Rosita	2	Right	Right	TRUE	5.4	2.74	B	Right	Right	Left	Sasha	Amalia
18	Marble	1	Left	Left	TRUE	5.06	5.04	A	Right	Right	Left	Emely	Amalia
18	Marble	2	Right	Left	FALSE	3.62	3.34	B	Left	Left	Right	Emely	Amalia
19	Mabel	1	Left	Right	FALSE	4.32	8.5	B	Right	Left	Left	Kaija	Melina
19	Mabel	2	Left	Right	FALSE	2.32	6.26	A	Right	Left	Right	Kaija	Melina
20	Tess	1	Right	Left	FALSE	6.3	4.16	B	Left	Left	Right	Melina	Kaija
20	Tess	2	Right	Left	FALSE	0	12.22	A	Right	Right	Left	Melina	Kaija
